# Supplementary material for: Association of Polymorphisms in Inflammatory Cytokines Encoding Genes With Anti-N-methyl-D-Aspartate Receptor Encephalitis in the Southern Han Chinese
Source: Front Neurol. 2020 Dec 11;11:553355. doi: 10.3389/fneur.2020.553355 (PMC7759490; doi:10.3389/fneur.2020.553355)
Supplement: Supplementary file 1 [file Data_Sheet_1.XLSX]

## Sheet: Sheet1
Gene	SNP ID	Context Sequence [VIC/FAM]	F‘	R’
IL‐17	rs2275913	TGCCCTTCCCATTTTCCTTCAGAAG[A/G]AGAGATTCTTCTATGACCTCATTGG	TTCTAACAAGTAAGA	ttttctccttctgtg
IL‐1β	rs16944	TACCTTGGGTGCTGTTCTCTGCCTC[G/A]GGAGCTCTCTGTCAATTGCAGGAGC	ATACCGTATGTTCTC	ataaatgggtacaat
IL‐4	rs2243250	ACACCTAAACTTGGGAGAACATTGT[C/T]CCCCAGTGCTGGGGTAGGAGAGTCT	TTATGGACCTGCTGG	tggaaaagctgatct
IL‐4	rs2070874	TTAGCTTCTCCTGATAAACTAATTG[C/T]CTCACATTGTCACTGCAAATCGACA	TTTCAGCAATTTTAA	tagcaggaagaacag
IL‐6	rs1800796	ATGGCCAGGCAGTTCTACAACAGCC[C/G]CTCACAGGGAGAGCCAGAACACAGA	AAAAGGAGTCACACA	tgggattatgaagaa
IL‐10	rs1800872	CTTTCCAGAGACTGGCTTCCTACAG[T/G]ACAGGCGGGGTCACAGGATGTGTTC	ACAGCTGAAGAGGTG	aaatatcctcaaagt
